# Supplementary material for: Identification of α-Glucosidase Inhibitors from Scutellaria edelbergii: ESI-LC-MS and Computational Approach
Source: Molecules. 2022 Feb 16;27(4):1322. doi: 10.3390/molecules27041322 (PMC8879825; doi:10.3390/molecules27041322)
Supplement: Supplementary file 1 [file molecules-27-01322-s001.zip]

Archive with 1 entries (1 files):
- molecules-1521575-supplementary.pdf
